# Supplementary material for: Didymocarpus xuanlienensis, a new species of Didymocarpus (Gesneriaceae) from Vietnam
Source: PhytoKeys. 2026 May 21;275:73–9. doi: 10.3897/phytokeys.275.185766 (PMC13220049; doi:10.3897/phytokeys.275.185766)
Supplement: XML Treatment for Didymocarpus xuanlienensis [file phytokeys.275.185766-treatment1.xml]

<!DOCTYPE tp:taxon-treatment
  PUBLIC "-//TaxonX//DTD Taxonomic Treatment Publishing DTD v0 20100105//EN" "tax-treatment-NSO.dtd">
<tp:taxon-treatment xmlns:tp="http://www.plazi.org/taxpub"><tp:treatment-meta><kwd-group><label>Taxon classification</label><kwd>
              <named-content content-type="kingdom">Plantae</named-content>
            </kwd><kwd>
              <named-content content-type="order">Lamiales</named-content>
            </kwd><kwd>
              <named-content content-type="family">Gesneriaceae</named-content>
            </kwd></kwd-group><mixed-citation publication-type="journal"><person-group><name><surname>Tran</surname><given-names>Van Thi Thuy</given-names></name><name><surname>Hoang</surname><given-names>Son Thanh</given-names></name><name><surname>Wang</surname><given-names>Wen-Guang</given-names></name><name><surname>Lang</surname><given-names>Xiao-An</given-names></name><name><surname>Xi</surname><given-names>Hou-Cheng</given-names></name></person-group><article-title><italic><tp:taxon-name><tp:taxon-name-part taxon-name-part-type="genus" reg="Didymocarpus">Didymocarpus</tp:taxon-name-part> <tp:taxon-name-part taxon-name-part-type="species" reg="xuanlienensis">xuanlienensis</tp:taxon-name-part></tp:taxon-name></italic>, a new species of <italic><tp:taxon-name><tp:taxon-name-part taxon-name-part-type="genus" reg="Didymocarpus">Didymocarpus</tp:taxon-name-part></tp:taxon-name></italic> (<tp:taxon-name><tp:taxon-name-part taxon-name-part-type="family" reg="Gesneriaceae">Gesneriaceae</tp:taxon-name-part></tp:taxon-name>) from Vietnam</article-title><source>PhytoKeys</source><day>21</day><month>05</month><year>2026</year><volume>275</volume><fpage>73</fpage><lpage>79</lpage><pub-id pub-id-type="doi">10.3897/phytokeys.275.185766</pub-id></mixed-citation></tp:treatment-meta><tp:nomenclature><tp:taxon-name><object-id xmlns:xlink="http://www.w3.org/1999/xlink" content-type="arpha" xlink:type="simple">96DC8AFF-7008-5FBE-9E6E-7AD45227D514</object-id>
                		<tp:taxon-name-part taxon-name-part-type="genus" reg="Didymocarpus">Didymocarpus</tp:taxon-name-part> <tp:taxon-name-part taxon-name-part-type="species" reg="xuanlienensis">xuanlienensis</tp:taxon-name-part>
                	
                		<object-id xmlns:xlink="http://www.w3.org/1999/xlink" content-type="ipni" xlink:type="simple">urn:lsid:ipni.org:names:77380512-1</object-id>
                	</tp:taxon-name><tp:taxon-authority>T.S.Hoang, W.G.Wang &amp; H.C.Xi</tp:taxon-authority><tp:taxon-status xmlns:xlink="http://www.w3.org/1999/xlink" xlink:type="simple">sp. nov.</tp:taxon-status><xref ref-type="fig" rid="F1">Fig. 1</xref></tp:nomenclature><tp:treatment-sec sec-type="Type"><title>Type.</title><p>Vietnam • Thanh Hoa Province, Thuong Xuan Commune, Xuan Lien Nature Reserve, in evergreen forest on wet rocks, 574 m a.s.l., <named-content xmlns:xlink="http://www.w3.org/1999/xlink" content-type="dwc:verbatimCoordinates" xlink:type="simple">20°01'N, 105°02'E</named-content>, 22 December 2025, <italic>Son Thanh Hoang, XL5316</italic> (holotype: <named-content xmlns:xlink="http://www.w3.org/1999/xlink" content-type="dwc:institutional_code" xlink:title="Vietnamese Academy of Forest Sciences" xlink:href="https://scientific-collections.gbif.org/institution/e99b835d-394b-4378-a049-d2bace780195" xlink:type="simple">VAFS</named-content>; isotype: <named-content xmlns:xlink="http://www.w3.org/1999/xlink" content-type="dwc:institutional_code" xlink:title="Vietnamese Academy of Forest Sciences" xlink:href="https://scientific-collections.gbif.org/institution/e99b835d-394b-4378-a049-d2bace780195" xlink:type="simple">VAFS</named-content>).</p></tp:treatment-sec><tp:treatment-sec sec-type="Diagnosis"><title>Diagnosis.</title><p>The new species differs from the most similar species, <italic><tp:taxon-name><tp:taxon-name-part taxon-name-part-type="genus" reg="Didymocarpus">Didymocarpus</tp:taxon-name-part> <tp:taxon-name-part taxon-name-part-type="species" reg="brevipedunculatus">brevipedunculatus</tp:taxon-name-part></tp:taxon-name></italic> Y.H.Tan &amp; Bin Yang, (2019: 191), in leaf blade elliptic to oblong, base cuneate (vs. ovate, base extremely obliquely cordate); bracts broadly ovate, glabrous (vs. orbicular to ovate, sparsely villous); calyx broadly campanulate, lobes triangular (vs. campanulate, lobes ovate to semiorbicular). <italic><tp:taxon-name><tp:taxon-name-part taxon-name-part-type="genus" reg="Didymocarpus">D.</tp:taxon-name-part> <tp:taxon-name-part taxon-name-part-type="species" reg="xuanlienensis">xuanlienensis</tp:taxon-name-part></tp:taxon-name></italic> is also similar to <italic><tp:taxon-name><tp:taxon-name-part taxon-name-part-type="genus" reg="Didymocarpus">D.</tp:taxon-name-part> <tp:taxon-name-part taxon-name-part-type="species" reg="purpureobracteatus">purpureobracteatus</tp:taxon-name-part></tp:taxon-name></italic> W.W.Smith, (1912: 153) but differs from it in peduncle glandular-pubescent (vs. glabrous); bracts free (vs. often connate at base); calyx actinomorphic, broadly campanulate, lobes triangular (vs. slightly zygomorphic, tubular campanulate, lobes semiorbicular). Moreover, the new species differs from <italic><tp:taxon-name><tp:taxon-name-part taxon-name-part-type="genus" reg="Didymocarpus">D.</tp:taxon-name-part> <tp:taxon-name-part taxon-name-part-type="species" reg="brevipedunculatus">brevipedunculatus</tp:taxon-name-part></tp:taxon-name></italic> and <italic><tp:taxon-name><tp:taxon-name-part taxon-name-part-type="genus" reg="Didymocarpus">D.</tp:taxon-name-part> <tp:taxon-name-part taxon-name-part-type="species" reg="purpureobracteatus">purpureobracteatus</tp:taxon-name-part></tp:taxon-name></italic> in distribution, elevation, and flowering time. A detailed morphological and ecological comparison of these three species is presented in Table <xref ref-type="table" rid="T1">1</xref>.</p><fig id="F1" position="float" orientation="portrait"><object-id xmlns:xlink="http://www.w3.org/1999/xlink" content-type="doi" xlink:type="simple">10.3897/phytokeys.275.185766.figure1</object-id><object-id xmlns:xlink="http://www.w3.org/1999/xlink" content-type="arpha" xlink:type="simple">861EE5F4-49EC-577B-BACB-F5E7E0E69DDD</object-id><label>Figure 1.</label><caption><p><italic><tp:taxon-name><tp:taxon-name-part taxon-name-part-type="genus" reg="Didymocarpus">Didymocarpus</tp:taxon-name-part> <tp:taxon-name-part taxon-name-part-type="species" reg="xuanlienensis">xuanlienensis</tp:taxon-name-part></tp:taxon-name></italic> T.S.Hoang, W.G.Wang &amp; H.C.Xi, sp. nov. <bold>A</bold>. Habitat; <bold>B</bold>. Flowering plant; <bold>C</bold>. Leaves, adaxial and abaxial views; <bold>D</bold>. Inflorescences; <bold>E</bold>. Part of inflorescence, showing peduncle, pedicel and bracts; <bold>F</bold>. Bracts; <bold>G</bold>. Calyx and disc; <bold>H</bold>. Flowers; <bold>I</bold>. Dissected corolla, showing stamens and pistil (Photos by Son Thanh Hoang).</p></caption><graphic xmlns:xlink="http://www.w3.org/1999/xlink" xlink:href="phytokeys-275-073_article-185766__-g001.jpg" id="oo_1652640.jpg" position="float" orientation="portrait" xlink:type="simple"><uri content-type="original_file" xlink:type="simple">https://binary.pensoft.net/fig/1652640</uri></graphic></fig><table-wrap id="T1" position="float" orientation="portrait"><label>Table 1.</label><caption><p>Morphological and ecological comparison of <italic><tp:taxon-name><tp:taxon-name-part taxon-name-part-type="genus" reg="Didymocarpus">Didymocarpus</tp:taxon-name-part> <tp:taxon-name-part taxon-name-part-type="species" reg="xuanlienensis">xuanlienensis</tp:taxon-name-part></tp:taxon-name></italic>, <italic><tp:taxon-name><tp:taxon-name-part taxon-name-part-type="genus" reg="Didymocarpus">D.</tp:taxon-name-part> <tp:taxon-name-part taxon-name-part-type="species" reg="brevipedunculatus">brevipedunculatus</tp:taxon-name-part></tp:taxon-name></italic>, and <italic><tp:taxon-name><tp:taxon-name-part taxon-name-part-type="genus" reg="Didymocarpus">D.</tp:taxon-name-part> <tp:taxon-name-part taxon-name-part-type="species" reg="purpureobracteatus">purpureobracteatus</tp:taxon-name-part></tp:taxon-name></italic>.</p></caption><table><tbody><tr><th rowspan="1" colspan="1">Characters</th><th rowspan="1" colspan="1">
                    <italic>
                      <tp:taxon-name><tp:taxon-name-part taxon-name-part-type="genus" reg="Didymocarpus">D.</tp:taxon-name-part> <tp:taxon-name-part taxon-name-part-type="species" reg="xuanlienensis">xuanlienensis</tp:taxon-name-part></tp:taxon-name>
                    </italic>
                  </th><th rowspan="1" colspan="1">
                    <italic>
                      <tp:taxon-name><tp:taxon-name-part taxon-name-part-type="genus" reg="Didymocarpus">D.</tp:taxon-name-part> <tp:taxon-name-part taxon-name-part-type="species" reg="brevipedunculatus">brevipedunculatus</tp:taxon-name-part></tp:taxon-name>
                    </italic>
                  </th><th rowspan="1" colspan="1">
                    <italic>
                      <tp:taxon-name><tp:taxon-name-part taxon-name-part-type="genus" reg="Didymocarpus">D.</tp:taxon-name-part> <tp:taxon-name-part taxon-name-part-type="species" reg="purpureobracteatus">purpureobracteatus</tp:taxon-name-part></tp:taxon-name>
                    </italic>
                  </th></tr><tr><td rowspan="1" colspan="1">
                    <bold>Petiole</bold>
                  </td><td rowspan="1" colspan="1">1.1–1.7 cm long</td><td rowspan="1" colspan="1">4.5–12.0 cm long</td><td rowspan="1" colspan="1">0.3–11.0 cm long</td></tr><tr><td rowspan="1" colspan="1">
                    <bold>Leaf blade shape</bold>
                  </td><td rowspan="1" colspan="1">Elliptic to oblong, base cuneate, apex acuminate</td><td rowspan="1" colspan="1">Ovate, base extremely obliquely cordate, apex attenuate to acuminate</td><td rowspan="1" colspan="1">Ovate to elliptic or obovate, base cuneate to cordate, apex acute to acuminate</td></tr><tr><td rowspan="1" colspan="1">
                    <bold>Leaf blade indumentum</bold>
                  </td><td rowspan="1" colspan="1">Adaxially and abaxially appressed pubescent</td><td rowspan="1" colspan="1">Adaxially densely villous with eglandular, multicellular hairs, abaxially densely villous with eglandular, multicellular hairs along veins</td><td rowspan="1" colspan="1">Adaxially sparsely appressed puberulent to glabrous, abaxially puberulent to nearly glabrous along veins</td></tr><tr><td rowspan="1" colspan="1">
                    <bold>Peduncle</bold>
                  </td><td rowspan="1" colspan="1">Glandular-pubescent</td><td rowspan="1" colspan="1">Densely villous with eglandular, multicellular hairs</td><td rowspan="1" colspan="1">Glabrous</td></tr><tr><td rowspan="1" colspan="1">
                    <bold>Bract</bold>
                  </td><td rowspan="1" colspan="1">Green, broadly ovate, glabrous</td><td rowspan="1" colspan="1">Green to light green, orbicular to ovate, sparsely villous with eglandular, multicellular hairs</td><td rowspan="1" colspan="1">Purple, often connate at base, ovate to elliptic-ovate, glabrous</td></tr><tr><td rowspan="1" colspan="1">
                    <bold>Calyx</bold>
                  </td><td rowspan="1" colspan="1">Red to light green outside, actinomorphic, broadly campanulate, ca. 5 mm long; lobes triangular</td><td rowspan="1" colspan="1">Often light green, sometimes purplish outside, campanulate, 6–7 mm long; lobes ovate to semiorbicular</td><td rowspan="1" colspan="1">Purple, slightly zygomorphic, tubular campanulate, 10–12 mm long; lobes semiorbicular</td></tr><tr><td rowspan="1" colspan="1">
                    <bold>Corolla</bold>
                  </td><td rowspan="1" colspan="1">3.3–3.9 cm long, white, with 15 longitudinal pink striations</td><td rowspan="1" colspan="1">4.0–4.5 cm long, white, inside with nine purplish to deep red longitudinal stripes</td><td rowspan="1" colspan="1">3.2–4.5 cm long, purple to pinkish purple with darker stripes</td></tr><tr><td rowspan="1" colspan="1">
                    <bold>Distribution and habitat</bold>
                  </td><td rowspan="1" colspan="1">Thanh Hoa, Vietnam, ca. 574 m a.s.l.</td><td rowspan="1" colspan="1">Yunnan, China, ca. 1200 m a.s.l.</td><td rowspan="1" colspan="1">Yunnan, China, 1400–2200 m a.s.l.</td></tr><tr><td rowspan="1" colspan="1">
                    <bold>Phenology</bold>
                  </td><td rowspan="1" colspan="1">Flowering October–December</td><td rowspan="1" colspan="1">Flowering August–September</td><td rowspan="1" colspan="1">Flowering August–September</td></tr></tbody></table></table-wrap></tp:treatment-sec><tp:treatment-sec sec-type="Description"><title>Description.</title><p><bold><italic>Herbs</italic></bold> perennial, lithophytic, up to 50 cm tall. Stems erect, appressed pubescent. <bold><italic>Leaves</italic></bold> opposite; petiole 1.1–1.7 cm long, appressed pubescent; blade herbaceous, elliptic to oblong, 12.5–19.5 × 5.5–7 cm, base cuneate, often oblique, apex acuminate, margin serrate to subentire, adaxially dark green, appressed pubescent, abaxially light green, appressed pubescent; venation pinnate, lateral veins 7–9 pairs. <bold><italic>Inflorescences</italic></bold> terminal or subterminal, cymose, 7–15-flowered; peduncles 3.5–6 cm long, glandular-pubescent; bracts paired, green, broadly ovate, 3–5 mm long, 4–6.5 mm wide, glabrous on both surfaces. <bold><italic>Pedicel</italic></bold> 4–18 mm long, glandular-pubescent. <bold><italic>Calyx</italic></bold> actinomorphic, broadly campanulate, ca. 5 mm long, shallowly 5-lobed, outside red to light green, glabrous, inside light green; lobes bent outward, equal, triangular, ca. 1.5 mm long, 2.5 mm wide. <bold><italic>Corolla</italic></bold> 3.3–3.9 cm long, white, with 15 longitudinal pink striations extending from corolla tube to lobes, glabrous on both surfaces; tube infundibuliform-tubular, 2.1–2.6 cm long; upper lip 2-lobed, lobes round, ca. 4 mm long, 6 mm wide; lower lip 3-lobed, lobes subround, lateral lobes ca. 5 mm long, 6 mm wide, central lobe ca. 5 mm long, 6.5 mm wide. <bold><italic>Stamens</italic></bold> 2, adnate to ca. 1.5 cm above the corolla base; filaments ca. 1 cm long, glabrous; anthers coherent, ca. 3 mm long, pale yellow, villous. <bold><italic>Staminodes</italic></bold> 3, linear, lateral staminodes 2–4 mm long, central staminode ca. 3 mm long, adnate to 1.5–2 cm above the corolla base. <bold><italic>Disc cupular</italic></bold>, ca. 2 mm high. <bold><italic>Pistil</italic></bold> 2.2–2.5 cm long; ovary linear, 1.8–2.1 cm long, glabrous; style 2–3 mm long, sparsely pubescent to subglabrous; stigma capitate. <bold><italic>Capsules</italic></bold> not seen.</p></tp:treatment-sec><tp:treatment-sec sec-type="Etymology"><title>Etymology.</title><p>The specific epithet “<italic>xuanlienensis</italic>” refers to the type locality in Xuan Lien National Park, Vietnam. A Vietnamese name is proposed here as “Song quả Xuân Liên”.</p></tp:treatment-sec><tp:treatment-sec sec-type="Phenology"><title>Phenology.</title><p>Flowering from October to December.</p></tp:treatment-sec><tp:treatment-sec sec-type="Distribution and habitat"><title>Distribution and habitat.</title><p>Currently, this species is known only from the type locality, where it grows on moist rocks within an evergreen forest at an elevation of ca. 574 m.</p></tp:treatment-sec><tp:treatment-sec sec-type="Conservation assessment"><title>Conservation assessment.</title><p>Only a single population with fewer than 20 mature individuals of <italic><tp:taxon-name><tp:taxon-name-part taxon-name-part-type="genus" reg="Didymocarpus">Didymocarpus</tp:taxon-name-part> <tp:taxon-name-part taxon-name-part-type="species" reg="xuanlienensis">xuanlienensis</tp:taxon-name-part></tp:taxon-name></italic> has been recorded to date. The extent of occurrence (<abbrev xmlns:xlink="http://www.w3.org/1999/xlink" xlink:title="extent of occurrence" xlink:type="simple">EOO</abbrev>) is less than 100 km<sup>2</sup>, and the area of occupancy (<abbrev xmlns:xlink="http://www.w3.org/1999/xlink" xlink:title="area of occupancy" xlink:type="simple">AOO</abbrev>) is less than 10 km<sup>2</sup>. However, this population and its habitat are well protected within Xuan Lien National Park, with no signs of human disturbance, and are not expected to be subject to any human interference or destruction in the foreseeable future. Consequently, following the IUCN Red List Categories and Criteria (<xref ref-type="bibr" rid="B2">IUCN Standards and Petitions Committee 2024</xref>), its threat status is currently assessed as “Critically Endangered” (<abbrev xmlns:xlink="http://www.w3.org/1999/xlink" xlink:title="Critically Endangered" xlink:type="simple">CR</abbrev>) (B1B2aD).</p><sec sec-type="Key to the species of Didymocarpus in Vietnam" id="sec5"><title>Key to the species of <italic><tp:taxon-name><tp:taxon-name-part taxon-name-part-type="genus" reg="Didymocarpus">Didymocarpus</tp:taxon-name-part></tp:taxon-name></italic> in Vietnam</title><table-wrap content-type="key" position="anchor" orientation="portrait"><table><tbody><tr><td rowspan="1" colspan="1">1</td><td rowspan="1" colspan="1">Ovary glabrous</td><td rowspan="1" colspan="1">
                      <bold>2</bold>
                    </td></tr><tr><td rowspan="1" colspan="1">–</td><td rowspan="1" colspan="1">Ovary pubescent</td><td rowspan="1" colspan="1">
                      <bold>5</bold>
                    </td></tr><tr><td rowspan="1" colspan="1">2</td><td rowspan="1" colspan="1">Leaf blade near round or broadly elliptic</td><td rowspan="1" colspan="1">
                      <bold>
                        <italic>
                          <tp:taxon-name><tp:taxon-name-part taxon-name-part-type="genus" reg="Didymocarpus">D.</tp:taxon-name-part> <tp:taxon-name-part taxon-name-part-type="species" reg="kerrii">kerrii</tp:taxon-name-part></tp:taxon-name>
                        </italic>
                      </bold>
                    </td></tr><tr><td rowspan="1" colspan="1">–</td><td rowspan="1" colspan="1">Leaf blade ovate, elliptic, or oblong</td><td rowspan="1" colspan="1">
                      <bold>3</bold>
                    </td></tr><tr><td rowspan="1" colspan="1">3</td><td rowspan="1" colspan="1">Corolla pubescent outside</td><td rowspan="1" colspan="1">
                      <bold><italic><tp:taxon-name><tp:taxon-name-part taxon-name-part-type="genus" reg="Didymocarpus">D.</tp:taxon-name-part> <tp:taxon-name-part taxon-name-part-type="species" reg="punduanus">punduanus</tp:taxon-name-part></tp:taxon-name></italic> var. <italic><tp:taxon-name><tp:taxon-name-part taxon-name-part-type="genus" reg="Didymocarpus"/><tp:taxon-name-part taxon-name-part-type="species" reg="punduanus"/><tp:taxon-name-part taxon-name-part-type="variety" reg="pulcher">pulcher</tp:taxon-name-part></tp:taxon-name></italic></bold>
                    </td></tr><tr><td rowspan="1" colspan="1">–</td><td rowspan="1" colspan="1">Corolla glabrous on both surfaces</td><td rowspan="1" colspan="1">
                      <bold>4</bold>
                    </td></tr><tr><td rowspan="1" colspan="1">4</td><td rowspan="1" colspan="1">Leaf blade apex acute; bract rounded, connate at base; corolla 2.6–3.4 cm long, red</td><td rowspan="1" colspan="1">
                      <bold>
                        <italic>
                          <tp:taxon-name><tp:taxon-name-part taxon-name-part-type="genus" reg="Didymocarpus">D.</tp:taxon-name-part> <tp:taxon-name-part taxon-name-part-type="species" reg="tamdaoensis">tamdaoensis</tp:taxon-name-part></tp:taxon-name>
                        </italic>
                      </bold>
                    </td></tr><tr><td rowspan="1" colspan="1">–</td><td rowspan="1" colspan="1">Leaf blade apex acuminate; bract broadly ovate, free; corolla 3.3–3.9 cm long, white with pink striations</td><td rowspan="1" colspan="1">
                      <bold>
                        <italic>
                          <tp:taxon-name><tp:taxon-name-part taxon-name-part-type="genus" reg="Didymocarpus">D.</tp:taxon-name-part> <tp:taxon-name-part taxon-name-part-type="species" reg="xuanlienensis">xuanlienensis</tp:taxon-name-part></tp:taxon-name>
                        </italic>
                      </bold>
                    </td></tr><tr><td rowspan="1" colspan="1">5</td><td rowspan="1" colspan="1">Bract lanceolate or oblong-lanceolate</td><td rowspan="1" colspan="1">
                      <bold>6</bold>
                    </td></tr><tr><td rowspan="1" colspan="1">–</td><td rowspan="1" colspan="1">Bract ovate, elliptic ovate, or orbicular</td><td rowspan="1" colspan="1">
                      <bold>7</bold>
                    </td></tr><tr><td rowspan="1" colspan="1">6</td><td rowspan="1" colspan="1">Base of leaf often axisymmetric; bract 2–3 mm long</td><td rowspan="1" colspan="1">
                      <bold>
                        <italic>
                          <tp:taxon-name><tp:taxon-name-part taxon-name-part-type="genus" reg="Didymocarpus">D.</tp:taxon-name-part> <tp:taxon-name-part taxon-name-part-type="species" reg="poilanei">poilanei</tp:taxon-name-part></tp:taxon-name>
                        </italic>
                      </bold>
                    </td></tr><tr><td rowspan="1" colspan="1">–</td><td rowspan="1" colspan="1">Base of leaf asymmetric; bract 4–5 mm long</td><td rowspan="1" colspan="1">
                      <bold>
                        <italic>
                          <tp:taxon-name><tp:taxon-name-part taxon-name-part-type="genus" reg="Didymocarpus">D.</tp:taxon-name-part> <tp:taxon-name-part taxon-name-part-type="species" reg="phuquocensis">phuquocensis</tp:taxon-name-part></tp:taxon-name>
                        </italic>
                      </bold>
                    </td></tr><tr><td rowspan="1" colspan="1">7</td><td rowspan="1" colspan="1">Bract less than 3 mm long; corolla white, less than 3 cm long</td><td rowspan="1" colspan="1">
                      <bold>
                        <italic>
                          <tp:taxon-name><tp:taxon-name-part taxon-name-part-type="genus" reg="Didymocarpus">D.</tp:taxon-name-part> <tp:taxon-name-part taxon-name-part-type="species" reg="dalatensis">dalatensis</tp:taxon-name-part></tp:taxon-name>
                        </italic>
                      </bold>
                    </td></tr><tr><td rowspan="1" colspan="1">–</td><td rowspan="1" colspan="1">Bract more than 3 mm long; corolla pinkish-purple to blackish-purple, more than 3 cm long</td><td rowspan="1" colspan="1">
                      <bold>8</bold>
                    </td></tr><tr><td rowspan="1" colspan="1">8</td><td rowspan="1" colspan="1">Peduncle glabrous; bracts connate at base; calyx 1–1.2 cm long; corolla purple to pinkish-purple with darker stripes</td><td rowspan="1" colspan="1">
                      <bold>
                        <italic>
                          <tp:taxon-name><tp:taxon-name-part taxon-name-part-type="genus" reg="Didymocarpus">D.</tp:taxon-name-part> <tp:taxon-name-part taxon-name-part-type="species" reg="purpureobracteatus">purpureobracteatus</tp:taxon-name-part></tp:taxon-name>
                        </italic>
                      </bold>
                    </td></tr><tr><td rowspan="1" colspan="1">–</td><td rowspan="1" colspan="1">Peduncle glandular hairy; bracts separate; calyx 6 mm long; corolla blackish-purple</td><td rowspan="1" colspan="1">
                      <bold>
                        <italic>
                          <tp:taxon-name><tp:taxon-name-part taxon-name-part-type="genus" reg="Didymocarpus">D.</tp:taxon-name-part> <tp:taxon-name-part taxon-name-part-type="species" reg="puhoatensis">puhoatensis</tp:taxon-name-part></tp:taxon-name>
                        </italic>
                      </bold>
                    </td></tr></tbody></table></table-wrap></sec></tp:treatment-sec><ref-list><ref id="B2"><mixed-citation xmlns:xlink="http://www.w3.org/1999/xlink" xlink:type="simple">IUCN Standards and Petitions Committee (2024) Guidelines for using the IUCN Red List categories and criteria. ver. 16. Prepared by the Standards and Petitions Committee. <ext-link xlink:href="https://www.iucnredlist.org/resources/redlistguidelines" ext-link-type="uri" xlink:type="simple">https://www.iucnredlist.org/resources/redlistguidelines</ext-link> [accessed 6 January 2026]</mixed-citation></ref></ref-list></tp:taxon-treatment>
